# Supplementary material for: Werner helicase interacting protein 1 contributes to G-quadruplex processing in human cells
Source: Sci Rep. 2024 Jul 8;14:15740. doi: 10.1038/s41598-024-66425-y (PMC11231340; doi:10.1038/s41598-024-66425-y)
Supplement: Supplementary file 2 — Supplementary Table 4. [file 41598_2024_66425_MOESM2_ESM.xlsx]

## Sheet: Figure 2b
Raw data
shCtrl untreated	shWRNIP1 untreated	shCtrl PhenDC3	shWRNIP1 PhenDC3
1	0.98214	0.82242	0.49845
1	0.9376	0.81002	0.44894
1	0.74612	1.07806	0.49293
Mean
	N Analysis	N Missing	Mean	Standard Deviation	SE of Mean
shCtrl untreated	3	42	1	0	0
shWRNIP1 untreated	3	42	0.88862	0.1254	0.0724
shCtrl PhenDC3	3	42	0.9035	0.1513	0.08735
shWRNIP1 PhenDC3	3	42	0.48011	0.02713	0.01566
ANOVA
	MeanDiff	SEM	q Value	Prob	Alpha	Star	Sig	LCL	UCL
shWRNIP1 untreated shCtrl untreated	-0.11138	0.08099	1.94494	0.54629	0.05	n.s.	0	-0.37072	0.14797
shCtrl PhenDC3 shCtrl untreated	-0.0965	0.08099	1.6851	0.64837	0.05	n.s.	0	-0.35584	0.16285
shCtrl PhenDC3 shWRNIP1 untreated	0.01488	0.08099	0.25984	0.99761	0.05	n.s.	0	-0.24447	0.27422
shWRNIP1 PhenDC3 shCtrl untreated	-0.51989	0.08099	9.07865	0.000927413	0.05	***	1	-0.77924	-0.26055
shWRNIP1 PhenDC3 shWRNIP1 untreated	-0.40852	0.08099	7.13371	0.00438	0.05	**	1	-0.66786	-0.14917
shWRNIP1 PhenDC3 shCtrl PhenDC3	-0.4234	0.08099	7.39355	0.00351	0.05	**	1	-0.68274	-0.16405

## Sheet: Figure 2d
Raw data
shCtrl_NT	shWRNIP1_NT	shCtrl_PhenDC3	shWRNIP1_PhenDC3
1	1.47951	1.56194	2.03037
1	2.00285	1.36606	2.64241
1	1.37001	2.14131	2.47513
1	1.72384	1.16844	3.12695
Mean
	N Analysis	N Missing	Mean	Standard Deviation	SE of Mean
shCtrl_NT	4	0	1	0	0
shWRNIP1_NT	4	0	1.64405	0.28123	0.14062
shCtrl_PhenDC3	4	0	1.55944	0.41986	0.20993
shWRNIP1_PhenDC3	4	0	2.56871	0.453	0.2265
ANOVA
	MeanDiff	SEM	q Value	Prob	Alpha	Star	Sig	LCL	UCL
shWRNIP1_NT shCtrl_NT	0.64405	0.23994	3.79601	0.08129	0.05	n.s.	0	-0.06831	1.35642
shCtrl_PhenDC3 shCtrl_NT	0.55944	0.23994	3.29728	0.14509	0.05	n.s.	0	-0.15293	1.27181
shCtrl_PhenDC3 shWRNIP1_NT	-0.08462	0.23994	0.49873	0.98422	0.05	n.s.	0	-0.79699	0.62775
shWRNIP1_PhenDC3 shCtrl_NT	1.56871	0.23994	9.24589	0.000141472	0.05	**	1	0.85635	2.28108
shWRNIP1_PhenDC3 shWRNIP1_NT	0.92466	0.23994	5.44988	0.01066	0.05	*	1	0.21229	1.63703
shWRNIP1_PhenDC3 shCtrl_PhenDC3	1.00928	0.23994	5.94861	0.00578	0.05	**	1	0.29691	1.72165

## Sheet: Figure 3a
Raw data
Untreated shCtrl	Untreated shWRNIP1	shCtrl 4h	shWRNIP1 4h	shCtrl6h	shWRNIP1 6h	shCtrl8h	shWRNIP18h
1	2.13284	5.17296	6.12319	1.78485	6.86827	0.36122	5.82053
1	1.94974	1.73242	3.96475	1.41181	4.93701	0.6291	5.27213
1	1.31386	1.91329	4.74137	1.85708	5.22626	1.00776	5.00504
Mean
	N Analysis	N Missing	Mean	Standard Deviation	SE of Mean
Untreated shCtrl	3	0	1	0	0
Untreated shWRNIP1	3	0	1.79881	0.42984	0.24817
shCtrl 4h	3	0	2.93955	1.9363	1.11792
shWRNIP1 4h	3	0	4.9431	1.09327	0.6312
shCtrl6h	3	0	1.68458	0.23897	0.13797
shWRNIP1 6h	3	0	5.67718	1.0416	0.60137
shCtrl8h	3	0	0.66603	0.32485	0.18755
shWRNIP18h	3	0	5.3659	0.41575	0.24003
ANOVA
	MeanDiff	SEM	q Value	Prob	Alpha	Star	Sig	LCL	UCL
Untreated shWRNIP1 Untreated shCtrl	0.79881	0.73879	1.52912	0.95195	0.05	n.s.	0	-1.75898	3.3566
shCtrl 4h Untreated shCtrl	1.93955	0.73879	3.71277	0.21618	0.05	n.s.	0	-0.61823	4.49734
shCtrl 4h Untreated shWRNIP1	1.14074	0.73879	2.18365	0.77423	0.05	n.s.	0	-1.41705	3.69853
shWRNIP1 4h Untreated shCtrl	3.9431	0.73879	7.54803	0.00134	0.05	**	1	1.38531	6.50089
shWRNIP1 4h Untreated shWRNIP1	3.14429	0.73879	6.01892	0.01087	0.05	*	1	0.5865	5.70208
shWRNIP1 4h shCtrl 4h	2.00355	0.73879	3.83527	0.18818	0.05	n.s.	0	-0.55424	4.56134
shCtrl6h Untreated shCtrl	0.68458	0.73879	1.31044	0.97859	0.05	n.s.	0	-1.87321	3.24237
shCtrl6h Untreated shWRNIP1	-0.11423	0.73879	0.21867	1	0.05	n.s.	0	-2.67202	2.44355
shCtrl6h shCtrl 4h	-1.25498	0.73879	2.40232	0.68828	0.05	n.s.	0	-3.81277	1.30281
shCtrl6h shWRNIP1 4h	-3.25853	0.73879	6.23759	0.00804	0.05	**	1	-5.81632	-0.70074
shWRNIP1 6h Untreated shCtrl	4.67718	0.73879	8.95322	0.000211546	0.05	***	1	2.11939	7.23497
shWRNIP1 6h Untreated shWRNIP1	3.87837	0.73879	7.42411	0.00158	0.05	**	1	1.32058	6.43616
shWRNIP1 6h shCtrl 4h	2.73762	0.73879	5.24046	0.03154	0.05	*	1	0.17983	5.29541
shWRNIP1 6h shWRNIP1 4h	0.73407	0.73879	1.40519	0.96887	0.05	n.s.	0	-1.82371	3.29186
shWRNIP1 6h shCtrl6h	3.9926	0.73879	7.64278	0.00118	0.05	**	1	1.43481	6.55039
shCtrl8h Untreated shCtrl	-0.33397	0.73879	0.6393	0.99974	0.05	n.s.	0	-2.89176	2.22382
shCtrl8h Untreated shWRNIP1	-1.13278	0.73879	2.16841	0.77988	0.05	n.s.	0	-3.69057	1.42501
shCtrl8h shCtrl 4h	-2.27353	0.73879	4.35207	0.10098	0.05	n.s.	0	-4.83131	0.28426
shCtrl8h shWRNIP1 4h	-4.27707	0.73879	8.18733	0.000570959	0.05	***	1	-6.83486	-1.71929
shCtrl8h shCtrl6h	-1.01855	0.73879	1.94974	0.8541	0.05	n.s.	0	-3.57634	1.53924
shCtrl8h shWRNIP1 6h	-5.01115	0.73879	9.59252	9.47973e-05	0.05	***	1	-7.56894	-2.45336
shWRNIP18h Untreated shCtrl	4.3659	0.73879	8.35736	0.000456743	0.05	***	1	1.80811	6.92369
shWRNIP18h Untreated shWRNIP1	3.56709	0.73879	6.82825	0.00356	0.05	**	1	1.0093	6.12488
shWRNIP18h shCtrl 4h	2.42634	0.73879	4.6446	0.06953	0.05	n.s.	0	-0.13145	4.98413
shWRNIP18h shWRNIP1 4h	0.42279	0.73879	0.80933	0.99879	0.05	n.s.	0	-2.13499	2.98058
shWRNIP18h shCtrl6h	3.68132	0.73879	7.04692	0.00264	0.05	**	1	1.12353	6.23911
shWRNIP18h shWRNIP1 6h	-0.31128	0.73879	0.59586	0.99983	0.05	n.s.	0	-2.86907	2.24651
shWRNIP18h shCtrl8h	4.69987	0.73879	8.99666	0.00020016	0.05	***	1	2.14208	7.25766

## Sheet: Figure 3c
Raw data
shCtrl_NT	shWRNIP1_NT	shCtrl_PhenDC3	shWRNIP1_PhenDC3
0.875	1.7	1.5	5.225
0.725	1.85	1.825	4.6
0.825	1.375	1.5	4.1
Mean
	N Analysis	N Missing	Mean	Standard Deviation	SE of Mean
shCtrl_NT	3	0	0.808333	0.0763763	0.0440959
shWRNIP1_NT	3	0	1.64167	0.242813	0.140188
shCtrl_PhenDC3	3	0	1.60833	0.187639	0.108333
shWRNIP1_PhenDC3	3	0	4.64167	0.563656	0.325427
ANOVA
	MeanDiff	SEM	q Value	Prob	Alpha	Star	Sig	LCL	UCL
shWRNIP1_NT shCtrl_NT	0.833333	0.263852	4.46656	0.0531968	0.05	n.s.	0	-0.0116146	1.67828
shCtrl_PhenDC3 shCtrl_NT	0.8	0.263852	4.28789	0.0635747	0.05	n.s.	0	-0.0449479	1.64495
shCtrl_PhenDC3 shWRNIP1_NT	-0.0333333	0.263852	0.178662	0.999216	0.05	n.s.	0	-0.878281	0.811615
shWRNIP1_PhenDC3 shCtrl_NT	3.83333	0.263852	20.5462	2.18815e-06	0.05	***	1	2.98839	4.67828
shWRNIP1_PhenDC3 shWRNIP1_NT	3	0.263852	16.0796	1.49898e-05	0.05	***	1	2.15505	3.84495
shWRNIP1_PhenDC3 shCtrl_PhenDC3	3.03333	0.263852	16.2583	1.37782e-05	0.05	***	1	2.18839	3.87828

## Sheet: Figure 5a
Raw data
shCtrl_NT	shPif1_NT	shWRNIP1_NT	shPif1/shWRNIP1_NT	shCtrl_PhenDC3	shPif1_PhenDC3	shWRNIP1_PhenDC3	shPif1/shWRNIP1_PhenDC3
1	1.21935	4.06854	2.00338	2.14739	5.67742	5.87571	5.36279
1	0.714012	2.7363	0.8648	1.20946	2.14658	3.64362	4.28017
1	1.91956	1.97861	4.98387	2.02487	4.53876	5.71539	6.22138
1	4.51475	4.79473	4.9314	2.64854	7.82579	8.72772	7.86825
Mean
	N Analysis	N Missing	Mean	Standard Deviation	SE of Mean
shCtrl_NT	4	0	1	0	0
shPif1_NT	4	0	2.09192	1.68917	0.844583
shWRNIP1_NT	4	0	3.39454	1.27187	0.635934
shPif1/shWRNIP1_NT	4	0	3.19586	2.08686	1.04343
shCtrl_PhenDC	4	0	2.00757	0.596568	0.298284
shPif1_PhenDC	4	0	5.04714	2.36571	1.18286
shWRNIP1_PhenDC3	4	0	5.99061	2.08879	1.04439
shPif1/shWRNIP1_PhenDC3	4	0	5.93315	1.51497	0.757483
ANOVA
	MeanDiff	SEM	q Value	Prob	Alpha	Star	Sig	LCL	UCL
shPif1_NT shCtrl_NT	1.09192	1.15749	1.3341	0.978151	0.05	n.s.	0	-2.74159	4.92543
shWRNIP1_NT shCtrl_NT	2.39454	1.15749	2.92564	0.460857	0.05	n.s.	0	-1.43897	6.22805
shWRNIP1_NT shPif1_NT	1.30263	1.15749	1.59154	0.94458	0.05	n.s.	0	-2.53088	5.13614
shPif1/shWRNIP1_NT shCtrl_NT	2.19586	1.15749	2.68289	0.565562	0.05	n.s.	0	-1.63765	6.02937
shPif1/shWRNIP1_NT shPif1_NT	1.10395	1.15749	1.34879	0.976791	0.05	n.s.	0	-2.72956	4.93746
shPif1/shWRNIP1_NT shWRNIP1_NT	-0.198679	1.15749	0.242745	0.999999	0.05	n.s.	0	-4.03219	3.63483
shCtrl_PhenDC shCtrl_NT	1.00757	1.15749	1.23104	0.986099	0.05	n.s.	0	-2.82594	4.84108
shCtrl_PhenDC shPif1_NT	-0.0843508	1.15749	0.103059	1	0.05	n.s.	0	-3.91786	3.74916
shCtrl_PhenDC shWRNIP1_NT	-1.38698	1.15749	1.6946	0.924648	0.05	n.s.	0	-5.22049	2.44653
shCtrl_PhenDC shPif1/shWRNIP1_NT	-1.1883	1.15749	1.45185	0.965471	0.05	n.s.	0	-5.02181	2.64521
shPif1_PhenDC shCtrl_NT	4.04714	1.15749	4.94476	0.0333558	0.05	*	1	0.213627	7.88065
shPif1_PhenDC shPif1_NT	2.95522	1.15749	3.61067	0.221505	0.05	n.s.	0	-0.87829	6.78873
shPif1_PhenDC shWRNIP1_NT	1.65259	1.15749	2.01913	0.83571	0.05	n.s.	0	-2.18092	5.4861
shPif1_PhenDC shPif1/shWRNIP1_NT	1.85127	1.15749	2.26187	0.746155	0.05	n.s.	0	-1.98224	5.68478
shPif1_PhenDC shCtrl_PhenDC	3.03957	1.15749	3.71373	0.19502	0.05	n.s.	0	-0.793939	6.87308
shWRNIP1_PhenDC3 shCtrl_NT	4.99061	1.15749	6.09749	0.00498568	0.05	**	1	1.1571	8.82412
shWRNIP1_PhenDC3 shPif1_NT	3.89869	1.15749	4.7634	0.0442507	0.05	n.s.	1	0.0651846	7.7322
shWRNIP1_PhenDC3 shWRNIP1_NT	2.59607	1.15749	3.17186	0.363013	0.05	n.s.	0	-1.23744	6.42958
shWRNIP1_PhenDC3 shPif1/shWRNIP1_NT	2.79475	1.15749	3.4146	0.279019	0.05	n.s.	0	-1.03876	6.62826
shWRNIP1_PhenDC3 shCtrl_PhenDC	3.98304	1.15749	4.86646	0.0377126	0.05	*	1	0.149535	7.81655
shWRNIP1_PhenDC3 shPif1_PhenDC	0.943475	1.15749	1.15273	0.990501	0.05	n.s.	0	-2.89003	4.77698
shPif1/shWRNIP1_PhenDC3 shCtrl_NT	4.93315	1.15749	6.02729	0.00561772	0.05	**	1	1.09964	8.76666
shPif1/shWRNIP1_PhenDC3 shPif1_NT	3.84123	1.15749	4.69319	0.0492849	0.05	*	1	0.00772154	7.67474
shPif1/shWRNIP1_PhenDC3 shWRNIP1_NT	2.5386	1.15749	3.10165	0.389753	0.05	n.s.	0	-1.2949	6.37211
shPif1/shWRNIP1_PhenDC3 shPif1/shWRNIP1_NT	2.73728	1.15749	3.34439	0.301893	0.05	n.s.	0	-1.09623	6.57079
shPif1/shWRNIP1_PhenDC3 shCtrl_PhenDC	3.92558	1.15749	4.79625	0.0420611	0.05	*	1	0.0920723	7.75909
shPif1/shWRNIP1_PhenDC3 shPif1_PhenDC	0.886012	1.15749	1.08252	0.993454	0.05	n.s.	0	-2.9475	4.71952
shPif1/shWRNIP1_PhenDC3 shWRNIP1_PhenDC3	-0.057463	1.15749	0.0702079	1	0.05	n.s.	0	-3.89097	3.77605

## Sheet: Figure 5c
HRaw data
shCtrl_NT	shPif1_NT	shWRNIP1_NT	shPif1/shWRNIP1_NT	shCtrl_PhenDC	shPif1_PhenDC	shWRNIP1_PhenDC3	shPif1/shWRNIP1_PhenDC3
1	3.29459	2.0459	2.28063	3.23835	6.17739	5.61797	6.63517
1	1.74587	2.48566	1.3317	0.844286	2.04175	3.14588	3.037
1	1.50796	2.01083	1.30865	1.13384	4.74564	3.24059	4.93961
1	2.66732	2.15199	1.97178	1.69542	3.95584	5.01659	4.85692
1	1.95538	0.811358	1.80488	1.65286	4.31365	5.47971	6.66597
H2AX
Mean
	N Analysis	N Missing	Mean	Standard Deviation	SE of Mean
shCtrl_NT	5	0	1	0	0
shPif1_NT	5	0	2.23422	0.734109	0.328303
shWRNIP1_NT	5	0	1.90115	0.637417	0.285061
shPif1/shWRNIP1_NT	5	0	1.73953	0.419222	0.187482
shCtrl_PhenDC	5	0	1.71295	0.924758	0.413564
shPif1_PhenDC	5	0	4.24686	1.49394	0.668109
shWRNIP1_PhenDC3	5	0	4.50015	1.21412	0.542969
shPif1/shWRNIP1_PhenDC3	5	0	5.22693	1.50576	0.673395
ANOVA
	MeanDiff	SEM	q Value	Prob	Alpha	Star	Sig	LCL	UCL
shPif1_NT shCtrl_NT	1.23422	0.630451	2.76859	0.524099	0.05	n.s.	0	-0.807998	3.27645
shWRNIP1_NT shCtrl_NT	0.901149	0.630451	2.02144	0.836949	0.05	n.s.	0	-1.14107	2.94337
shWRNIP1_NT shPif1_NT	-0.333076	0.630451	0.747148	0.9994	0.05	n.s.	0	-2.3753	1.70915
shPif1/shWRNIP1_NT shCtrl_NT	0.739529	0.630451	1.65889	0.93382	0.05	n.s.	0	-1.30269	2.78175
shPif1/shWRNIP1_NT shPif1_NT	-0.494696	0.630451	1.10969	0.992793	0.05	n.s.	0	-2.53692	1.54753
shPif1/shWRNIP1_NT shWRNIP1_NT	-0.16162	0.630451	0.362542	0.999995	0.05	n.s.	0	-2.20384	1.8806
shCtrl_PhenDC shCtrl_NT	0.712951	0.630451	1.59928	0.944881	0.05	n.s.	0	-1.32927	2.75517
shCtrl_PhenDC shPif1_NT	-0.521274	0.630451	1.16931	0.990167	0.05	n.s.	0	-2.5635	1.52095
shCtrl_PhenDC shWRNIP1_NT	-0.188198	0.630451	0.422161	0.999987	0.05	n.s.	0	-2.23042	1.85402
shCtrl_PhenDC shPif1/shWRNIP1_NT	-0.0265776	0.630451	0.0596183	1	0.05	n.s.	0	-2.0688	2.01564
shPif1_PhenDC shCtrl_NT	3.24686	0.630451	7.28327	0.000311076	0.05	***	1	1.20463	5.28908
shPif1_PhenDC shPif1_NT	2.01263	0.630451	4.51469	0.0557235	0.05	n.s.	0	-0.0295918	4.05485
shPif1_PhenDC shWRNIP1_NT	2.34571	0.630451	5.26184	0.0154288	0.05	n.s.	1	0.303484	4.38793
shPif1_PhenDC shPif1/shWRNIP1_NT	2.50733	0.630451	5.62438	0.00793478	0.05	**	1	0.465104	4.54955
shPif1_PhenDC shCtrl_PhenDC	2.5339	0.630451	5.684	0.00709823	0.05	**	1	0.491682	4.57613
shWRNIP1_PhenDC3 shCtrl_NT	3.50015	0.630451	7.85145	9.89992e-05	0.05	***	1	1.45793	5.54237
shWRNIP1_PhenDC3 shPif1_NT	2.26592	0.630451	5.08287	0.0212323	0.05	*	1	0.223701	4.30815
shWRNIP1_PhenDC3 shWRNIP1_NT	2.599	0.630451	5.83002	0.00539142	0.05	**	1	0.556777	4.64122
shWRNIP1_PhenDC3 shPif1/shWRNIP1_NT	2.76062	0.630451	6.19256	0.00269176	0.05	**	1	0.718397	4.80284
shWRNIP1_PhenDC3 shCtrl_PhenDC	2.7872	0.630451	6.25218	0.00239785	0.05	**	1	0.744975	4.82942
shWRNIP1_PhenDC3 shPif1_PhenDC	0.253293	0.630451	0.568181	0.999902	0.05	n.s.	0	-1.78893	2.29552
shPif1/shWRNIP1_PhenDC3 shCtrl_NT	4.22693	0.630451	9.48176	3.70437e-06	0.05	***	1	2.18471	6.26916
shPif1/shWRNIP1_PhenDC3 shPif1_NT	2.99271	0.630451	6.71318	0.000970373	0.05	**	1	0.950487	5.03493
shPif1/shWRNIP1_PhenDC3 shWRNIP1_NT	3.32579	0.630451	7.46033	0.000217897	0.05	***	1	1.28356	5.36801
shPif1/shWRNIP1_PhenDC3 shPif1/shWRNIP1_NT	3.48741	0.630451	7.82287	0.000104883	0.05	***	1	1.44518	5.52963
shPif1/shWRNIP1_PhenDC3 shCtrl_PhenDC	3.51398	0.630451	7.88249	9.29844e-05	0.05	***	1	1.47176	5.55621
shPif1/shWRNIP1_PhenDC3 shPif1_PhenDC	0.980078	0.630451	2.19849	0.77245	0.05	n.s.	0	-1.06214	3.0223
shPif1/shWRNIP1_PhenDC3 shWRNIP1_PhenDC3	0.726786	0.630451	1.63031	0.939291	0.05	n.s.	0	-1.31544	2.76901

## Sheet: Supp.figure1
Raw data
		shCtrl	shWRNIP1
	expI	1	0.7577
	expII	1	0.79071
	expIII	1	0.73556
	expIV	1	0.48455
Mean
		N Analysis	N Missing	Mean	Standard Deviation	SE of Mean
	shCtrl	4	0	1	0	0
	shWRNIP1	4	0	0.69213	0.14023	0.07012
ANOVA
		MeanDiff	SEM	q Value	Prob	Alpha	Sig	LCL	UCL
	shWRNIP1 shCtrl	-0.30787	0.07012	6.2097	0.00461	0.05	1	-0.47944	-0.1363	**

## Sheet: Supp.figure 2b
Raw data
Untreated shCtrl	Untreated shWRNIP1	shCtrl 4h	shWRNIP1 4h	shCtrl6h	shWRNIP1 6h	shCtrl8h	shWRNIP18h
1	1.3591	1.46473	2.58193	1.62282	3.4675	0.92456	2.21363
1	0.816944	2.22297	3.64758	1.3517	2.0915	0.637654	3.77155
1	1.02982	0.792526	2.85789	1.20874	3.95894	0.626614	3.82714
Mean
	N Analysis	N Missing	Mean	Standard Deviation	SE of Mean
Untreated shCtrl	3	0	1	0	0
Untreated shWRNIP1	3	0	1.06862	0.273154	0.157706
shCtrl 4h	3	0	1.49341	0.715654	0.413183
shWRNIP1 4h	3	0	3.02913	0.553081	0.319321
shCtrl6h	3	0	1.39442	0.210318	0.121427
shWRNIP1 6h	3	0	3.17265	0.968009	0.55888
shCtrl8h	3	0	0.72961	0.168922	0.0975274
shWRNIP18h	3	0	3.27077	0.915933	0.528814
ANOVA
	MeanDiff	SEM	q Value	Prob	Alpha	Sig	LCL	UCL
Untreated shWRNIP1 Untreated shCtrl	0.0686235	0.477966	0.203045	1	0.05	0	-1.58616	1.72341
shCtrl 4h Untreated shCtrl	0.49341	0.477966	1.45991	0.962016	0.05	0	-1.16138	2.1482
shCtrl 4h Untreated shWRNIP1	0.424786	0.477966	1.25687	0.98299	0.05	0	-1.23	2.07957
shWRNIP1 4h Untreated shCtrl	2.02913	0.477966	6.00383	0.011097	0.05	1	0.374345	3.68392
shWRNIP1 4h Untreated shWRNIP1	1.96051	0.477966	5.80079	0.0146769	0.05	1	0.305722	3.6153
shWRNIP1 4h shCtrl 4h	1.53572	0.477966	4.54392	0.0791663	0.05	0	-0.119064	3.19051
shCtrl6h Untreated shCtrl	0.39442	0.477966	1.16702	0.988816	0.05	0	-1.26037	2.04921
shCtrl6h Untreated shWRNIP1	0.325797	0.477966	0.963974	0.996401	0.05	0	-1.32899	1.98058
shCtrl6h shCtrl 4h	-0.0989895	0.477966	0.292892	0.999997	0.05	0	-1.75378	1.5558
shCtrl6h shWRNIP1 4h	-1.63471	0.477966	4.83682	0.0540814	0.05	0	-3.2895	0.020075
shWRNIP1 6h Untreated shCtrl	2.17265	0.477966	6.42847	0.00617774	0.05	1	0.517861	3.82744
shWRNIP1 6h Untreated shWRNIP1	2.10402	0.477966	6.22543	0.00817456	0.05	1	0.449238	3.75881
shWRNIP1 6h shCtrl 4h	1.67924	0.477966	4.96856	0.0454227	0.05	1	0.0244515	3.33403
shWRNIP1 6h shWRNIP1 4h	0.143516	0.477966	0.424638	0.999983	0.05	0	-1.51127	1.7983
shWRNIP1 6h shCtrl6h	1.77823	0.477966	5.26145	0.0306568	0.05	1	0.123441	3.43301
shCtrl8h Untreated shCtrl	-0.27039	0.477966	0.800036	0.998876	0.05	0	-1.92518	1.3844
shCtrl8h Untreated shWRNIP1	-0.339014	0.477966	1.00308	0.995418	0.05	0	-1.9938	1.31577
shCtrl8h shCtrl 4h	-0.7638	0.477966	2.25995	0.745198	0.05	0	-2.41859	0.890987
shCtrl8h shWRNIP1 4h	-2.29952	0.477966	6.80387	0.00368554	0.05	1	-3.95431	-0.644736
shCtrl8h shCtrl6h	-0.664811	0.477966	1.96705	0.848739	0.05	0	-2.3196	0.989976
shCtrl8h shWRNIP1 6h	-2.44304	0.477966	7.22851	0.00206299	0.05	1	-4.09783	-0.788252
shWRNIP18h Untreated shCtrl	2.27077	0.477966	6.71881	0.00414224	0.05	1	0.615988	3.92556
shWRNIP18h Untreated shWRNIP1	2.20215	0.477966	6.51576	0.00547748	0.05	1	0.547364	3.85694
shWRNIP18h shCtrl 4h	1.77736	0.477966	5.2589	0.0307629	0.05	1	0.122578	3.43215
shWRNIP18h shWRNIP1 4h	0.241642	0.477966	0.714976	0.999454	0.05	0	-1.41314	1.89643
shWRNIP18h shCtrl6h	1.87635	0.477966	5.55179	0.0206519	0.05	1	0.221567	3.53114
shWRNIP18h shWRNIP1 6h	0.0981263	0.477966	0.290338	0.999997	0.05	0	-1.55666	1.75291
shWRNIP18h shCtrl8h	2.54116	0.477966	7.51884	0.00139227	0.05	1	0.886378	4.19595

## Sheet: Supp.figure 2c
Raw data
shCtrl_NT	shWRNIP1_NT	shCtrl_4h	shWRNIP1_4h	shCtrl_6h	shWRNIP1_6h	shCtrl_8h	shWRNIP1_8h
1	2.54818	2.66186	8.29927	0.609295	8.28251	0.654772	6.59257
1	1.88238	1.39355	5.97841	1.28666	6.75764	1.29626	4.06823
1	0.977546	1.58122	4.06272	1.28357	4.06784	0.736872	4.84167
Mean
	N Analysis	N Missing	Mean	Standard Deviation	SE of Mean
shCtrl_NT	3	0	1	0	0
shWRNIP1_NT	3	0	1.8027	0.788343	0.45515
shCtrl_4h	3	0	1.87888	0.684546	0.395223
shWRNIP1_4h	3	0	6.11347	2.1215	1.22485
shCtrl_6h	3	0	1.05984	0.390186	0.225274
shWRNIP1_6h	3	0	6.36933	2.134	1.23206
shCtrl_8h	3	0	0.89597	0.349088	0.201546
shWRNIP1_8h	3	0	5.16749	1.29333	0.746702
ANOVA
	MeanDiff	SEM	q Value	Prob	Alpha	Star	Sig	LCL	UCL
shWRNIP1_NT shCtrl_NT	0.802702	1.00381	1.13088	0.990673	0.05	n.s.	0	-2.67264	4.27804
shCtrl_4h shCtrl_NT	0.878876	1.00381	1.2382	0.984353	0.05	n.s.	0	-2.59646	4.35421
shCtrl_4h shWRNIP1_NT	0.0761738	1.00381	0.107317	1	0.05	n.s.	0	-3.39916	3.55151
shWRNIP1_4h shCtrl_NT	5.11347	1.00381	7.20408	0.00213267	0.05	**	1	1.63813	8.5888
shWRNIP1_4h shWRNIP1_NT	4.31076	1.00381	6.0732	0.0100847	0.05	*	1	0.835428	7.7861
shWRNIP1_4h shCtrl_4h	4.23459	1.00381	5.96588	0.0116928	0.05	*	1	0.759254	7.70993
shCtrl_6h shCtrl_NT	0.0598396	1.00381	0.0843047	1	0.05	n.s.	0	-3.4155	3.53518
shCtrl_6h shWRNIP1_NT	-0.742862	1.00381	1.04658	0.994089	0.05	n.s.	0	-4.2182	2.73247
shCtrl_6h shCtrl_4h	-0.819036	1.00381	1.1539	0.98952	0.05	n.s.	0	-4.29437	2.6563
shCtrl_6h shWRNIP1_4h	-5.05363	1.00381	7.11978	0.00239218	0.05	**	1	-8.52896	-1.57829
shWRNIP1_6h shCtrl_NT	5.36933	1.00381	7.56456	0.00130909	0.05	**	1	1.89399	8.84467
shWRNIP1_6h shWRNIP1_NT	4.56663	1.00381	6.43367	0.00613359	0.05	**	1	1.09129	8.04197
shWRNIP1_6h shCtrl_4h	4.49045	1.00381	6.32636	0.00711202	0.05	**	1	1.01512	7.96579
shWRNIP1_6h shWRNIP1_4h	0.255863	1.00381	0.360472	0.999994	0.05	n.s.	0	-3.21947	3.7312
shWRNIP1_6h shCtrl_6h	5.30949	1.00381	7.48025	0.0014667	0.05	**	1	1.83415	8.78483
shCtrl_8h shCtrl_NT	-0.10403	1.00381	0.146563	1	0.05	n.s.	0	-3.57937	3.37131
shCtrl_8h shWRNIP1_NT	-0.906732	1.00381	1.27745	0.981387	0.05	n.s.	0	-4.38207	2.5686
shCtrl_8h shCtrl_4h	-0.982906	1.00381	1.38476	0.971187	0.05	n.s.	0	-4.45824	2.49243
shCtrl_8h shWRNIP1_4h	-5.2175	1.00381	7.35065	0.00174777	0.05	**	1	-8.69283	-1.74216
shCtrl_8h shCtrl_6h	-0.16387	1.00381	0.230868	0.999999	0.05	n.s.	0	-3.63921	3.31147
shCtrl_8h shWRNIP1_6h	-5.47336	1.00381	7.71112	0.00107511	0.05	**	1	-8.9487	-1.99802
shWRNIP1_8h shCtrl_NT	4.16749	1.00381	5.87135	0.013319	0.05	*	1	0.692152	7.64283
shWRNIP1_8h shWRNIP1_NT	3.36479	1.00381	4.74047	0.0613727	0.05	n.s.	0	-0.11055	6.84012
shWRNIP1_8h shCtrl_4h	3.28861	1.00381	4.63315	0.0705683	0.05	n.s.	0	-0.186723	6.76395
shWRNIP1_8h shWRNIP1_4h	-0.945977	1.00381	1.33274	0.976533	0.05	n.s.	0	-4.42131	2.52936
shWRNIP1_8h shCtrl_6h	4.10765	1.00381	5.78704	0.0149569	0.05	*	1	0.632313	7.58299
shWRNIP1_8h shWRNIP1_6h	-1.20184	1.00381	1.69321	0.921363	0.05	n.s.	0	-4.67718	2.2735
shWRNIP1_8h shCtrl_8h	4.27152	1.00381	6.01791	0.0108837	0.05	*	1	0.796183	7.74686

## Sheet: Supp.figure 3a
Raw data
shCtrl_NT	shCtrl_2h	shCtrl_8h	shWRNIP1_NT	shWRNIP1_2h	shWRNIP1_8h
1	27.42623	4.17213	6.77869	51.30328	36.55738
1	21.60061	4.34756	1.39329	30.49695	19.42683
1	15.66171	2.06691	2.04833	17.27138	24.30855
Mean
	N Analysis	N Missing	Mean	Standard Deviation	SE of Mean
shCtrl_NT	3	0	1	0	0
shCtrl_2h	3	0	21.56285	5.88235	3.39618
shCtrl_8h	3	0	3.52887	1.26912	0.73273
shWRNIP1_NT	3	0	3.40677	2.93848	1.69653
shWRNIP1_2h	3	0	33.02387	17.15609	9.90508
shWRNIP1_8h	3	0	26.76425	8.82535	5.09532
ANOVA
	MeanDiff	SEM	q Value	Prob	Alpha	Sig	star	LCL	UCL
shCtrl_2h shCtrl_NT	20.56285	6.8074	4.27186	0.08755	0.05	0	n.s.	-2.30265	43.42835
shCtrl_8h shCtrl_NT	2.52887	6.8074	0.52536	0.99882	0.05	0	n.s.	-20.33663	25.39437
shCtrl_8h shCtrl_2h	-18.03398	6.8074	3.7465	0.15821	0.05	0	n.s.	-40.89948	4.83152
shWRNIP1_NT shCtrl_NT	2.40677	6.8074	0.5	0.99907	0.05	0	n.s.	-20.45873	25.27227
shWRNIP1_NT shCtrl_2h	-18.15608	6.8074	3.77186	0.15388	0.05	0	n.s.	-41.02158	4.70942
shWRNIP1_NT shCtrl_8h	-0.1221	6.8074	0.02537	1	0.05	0	n.s.	-22.9876	22.7434
shWRNIP1_2h shCtrl_NT	32.02387	6.8074	6.65285	0.00524	0.05	1	**	9.15837	54.88937
shWRNIP1_2h shCtrl_2h	11.46102	6.8074	2.38099	0.56549	0.05	0	n.s.	-11.40448	34.32652
shWRNIP1_2h shCtrl_8h	29.495	6.8074	6.12749	0.00969	0.05	1	**	6.6295	52.3605
shWRNIP1_2h shWRNIP1_NT	29.6171	6.8074	6.15285	0.00941	0.05	1	*	6.7516	52.4826
shWRNIP1_8h shCtrl_NT	25.76425	6.8074	5.35244	0.02439	0.05	1	*	2.89875	48.62975
shWRNIP1_8h shCtrl_2h	5.2014	6.8074	1.08057	0.96867	0.05	0	n.s.	-17.6641	28.0669
shWRNIP1_8h shCtrl_8h	23.23538	6.8074	4.82707	0.04565	0.05	1	*	0.36988	46.10088
shWRNIP1_8h shWRNIP1_NT	23.35748	6.8074	4.85244	0.04429	0.05	1	*	0.49198	46.22298
shWRNIP1_8h shWRNIP1_2h	-6.25962	6.8074	1.30041	0.93393	0.05	0	n.s.	-29.12512	16.60588
